# Supplementary material for: Time-dependent Diffusion MRI for Predicting Response to Induction Chemotherapy in Nasopharyngeal Carcinoma
Source: Radiol Imaging Cancer. 2026 May 8;8(3):e250579. doi: 10.1148/rycan.250579 (PMC13231216; doi:10.1148/rycan.250579)
Supplement: Conflicts of Interest [file rycan250579coi.zip]

Archive with 14 entries (14 files):
- 557599387_121643393_1764981238984.pdf
- 557599388_132350775_1765158747417.pdf
- 557599389_76153623_1765374787617.pdf
- 557599390_107807701_1767967341804.pdf
- 557599391_105411842_1765417310991.pdf
- 557599392_138130033_1765542694966.pdf
- 557599394_121643309_1767973602123.pdf
- 557599415_76153656_1765375849328.pdf
- 557599417_75955681_1768063718691.pdf
- 563701933_126643434_1769430662183.pdf
- 563701937_99170352_1771652630069.pdf
- 563701940_105603749_1769323349190.pdf
- 563701942_118733242_1772581465625.pdf
- 563701943_126761703_1771665406952.pdf
